# Supplementary material for: Small Open Reading Frames, Non-Coding RNAs and Repetitive Elements in Bradyrhizobium japonicum USDA 110
Source: PLoS One. 2016 Oct 27;11(10):e0165429. doi: 10.1371/journal.pone.0165429 (PMC5082802; doi:10.1371/journal.pone.0165429)
Supplement: S1 Table — (XLSX) [file pone.0165429.s018.xlsx]

## Sheet: Tabelle1
S1 Table. Plasmids used in this work.
Plasmid		Resistance	Remark	Reference
pRK290X		Tcr	Broad host range vector, pRK290 derivative	[49]
pME3535XhoI		Apr	cloning vector	[49]
pJH-L1		Spr, Tcr	pRK290X derivative, empty vector control with a promoterless lac operon for transcriptional fusions	[15]
pJH-L3		Spr, Tcr	pJH-L1 derivative; Pas cloned upstream of the lac genes	[15]
pJH-L3mut3		Spr, Tcr	pJH-L3 derivative; exchange of three bases in the -10 box of Pas resulting in Pas-mut3	This work
pJH-L8		Spr, Tcr	pJH-L1 derivative; Pint cloned upstream of the lac genes	[15]
pJH-L9		Spr, Tcr	pJH-L1 derivative; Pint and Pas cloned upstream of the lac genes	This work
pJH-L10		Spr, Tcr	pJH-L9 derivative; Pint and Pas-mut3 cloned upstream of the lac genes	This work
pBAD_Cm		Cmr	pBAD derivative for arabinose-induced gene expression	[48]
pBAD_Cm::blr0229_ISGA		Cmr	putative higB homolog cloned	This work
pBAD_Cm::bll1687		Cmr	putative yhaV homolog cloned	This work
pRJPaph-gfp_a1		Tcr	chromosome integration vector, overexpresses gfp from am Paph promoter	[50]
pRJPaph-MCS		Tcr	pRJPaph-gfp_a1 derivative in which gfp was replaced by an MCS	This work
pRJPaph-bjsR4		Tcr	pRJPaph-MCS derivative in which the BisR4 sequence was cloned between SphI and KpnI restriction sites	This work
