# Supplementary material for: Small Open Reading Frames, Non-Coding RNAs and Repetitive Elements in Bradyrhizobium japonicum USDA 110
Source: PLoS One. 2016 Oct 27;11(10):e0165429. doi: 10.1371/journal.pone.0165429 (PMC5082802; doi:10.1371/journal.pone.0165429)
Supplement: S2 Table — (XLSX) [file pone.0165429.s019.xlsx]

## Sheet: Tabelle1
S2 Table. Oligonucleotides used in this study.
Oligonucleotides used as probes for Northern blot hybridization
Sequence	Comment
CGTTGGAAGTCTTGGGAGGTTTAAGC	Probe_BjsR1
CCCAGATCGCAATCAAAAGTCCAG	Probe_BjsR2
CGTTTCATTCCAGAACGTGCAGAGG	Probe_BjsR3
CGGGACAGTCGCGAACTGTTGCC	Probe_BjsR4
TTGGGGCCTTTTGCTGTCCG	Probe_BjsR5
CATCCGCCGTGCCCTCTGAT	Probe_BjsR6
CGAGATCAAATGGTCTAGCCAGC	Probe_BjsR7a
CCGAGATCAAATGACCTAGCCAGC	Probe_BjsR7b
GGCATCTGTCGCTCGCCTTCGCAAGG	Probe_BjsR8
GACTCGGCACCTCCCATGGAGG	Probe_BjsR9
CCGAGAGGTTCAAATTCCCCAAGG	Probe_BjsR10a
GCATATGGGGTTGCTTCGAGCGGTTGCG	Probe_AsR1-blr1853
GCTGAGCCTGTCCGGATCGC	Probe_3'-asR-ntrC
CGGCGAGCTAGAACTAGCCCCCGC	Probe_3'-seR-ntrC
CTGGCAGCGACCTACTCTCCC	Probe_5S RNA B. japonicum
CCGGTGCATTAGTGCTGGTATGATGCG	Probe_5S RNA G. max
Oligonucleotides used for cloning
CCGGAATTCGTAGCTTGTCACAGCCAAACG	forward primer for the cloning of Pint-Pas in pJH-L9
AACTGCAGCGATATCCCGGTATTTCGTTATTGA	reverse primer for the cloning of Pint-Pas in pJH-L9
AACTGCAGCGATATCCCGGTATTTCGTTATTGACCAATATGGACCATGAGCACTCCTTTGACAG	reverse primer for the cloning of Pint-Pas-mut3 in pJH-L10
GATCCTCCCGTTCACTACTGTCAAAGGAGTGCTCATGGTCCATATTGGTCAATAACGAAATACCGGGAG	cloning of Pas-mut3 in pJH-L3mut3
AATTCTCCCGGTATTTCGTTATTGACCAATATGGACCATGAGCACTCCTTTGACAGTAGTGAACGGGAG	cloning of Pas-mut3 in pJH-L3mut3
GCGCCCATGGTGGCGATCAGTTGTGATCTTAG	pBAD::blr0229_ISGA cloning
GCGCCTCGAGCAGTGGTACTGTTCAAAGTCAAC	pBAD::blr0229_ISGA cloning
GCGCCCATGGTGAGCGACGACACCTTCGG	pBAD::bll1687 cloning
GCGCCTCGAGTCATCTCCCGCGCGTCGAG	pBAD::bll1687 cloning
CACGCATGCTGCAGACGCGTTACGTATCGGATCCAA	oligonucleotide 1 for Kpn_MCS_Spe cloning in pRJPaph-MCS
CTAGTTGGATCCGATACGTAACGCGTCTGCAGCATGCGTGGTAC	oligonucleotide 2 for Kpn_MCS_Spe cloning in pRJPaph-MCS
GGACTAGTATCTTACGGAGATGGGAGACCATC	forward primer for cloning of bjsR4 in pRJPaph-MCS resulting in pRJPaph-bjsr4
AACTGCAGAAAAAGGCCGCTCGGTTTCC	reverse primer for cloning of bjsR4 in pRJPaph-MCS resulting in pRJPaph-bjsr4
