# Supplementary material for: Small Open Reading Frames, Non-Coding RNAs and Repetitive Elements in Bradyrhizobium japonicum USDA 110
Source: PLoS One. 2016 Oct 27;11(10):e0165429. doi: 10.1371/journal.pone.0165429 (PMC5082802; doi:10.1371/journal.pone.0165429)
Supplement: S3 Table — (XLSX) [file pone.0165429.s020.xlsx]

## Sheet: Лист1
S3 Table. BLASTN analysis of the distribution of putative orthologs of 39 B. japonicum USDA 110 sORFs with proteomic evidence among bacteria.
Locus Tag	Start	End	Strand	BLASTN Taxonomy
blr0429_ISGA	2677987	2678196	+	Alphaproteobacteria_Rare
blr0508_ISGA	3311734	3311967	+	Alphaproteobacteria_Rare
blr0532_ISGA	3511463	3511675	+	Alphaproteobacteria_Rare
blr0595_ISGA	4280525	4280746	+	Alphaproteobacteria_Rare
blr0606_ISGA	4332929	4333168	+	Alphaproteobacteria_Rare
bll0720_ISGA	5010939	5011133	-	Alphaproteobacteria_Rare
blr0027_ISGA	103191	103406	+	Bradyrhizobium
bll0181_ISGA	1463210	1463416	-	Bradyrhizobium
blr0218_ISGA	1763145	1763327	+	Bradyrhizobium
bll0386_ISGA	2415768	2415935	-	Bradyrhizobium
bll0391_ISGA	2431930	2432157	-	Bradyrhizobium
blr0440_ISGA	2769549	2769740	+	Bradyrhizobium
blr0453_ISGA	2838830	2839036	+	Bradyrhizobium
bll0527_ISGA	3485698	3485835	-	Bradyrhizobium
bll0662_ISGA	4654837	4655067	-	Bradyrhizobium
bll0692_ISGA	4866034	4866219	-	Bradyrhizobium
blr0721_ISGA	5012655	5012870	+	Bradyrhizobium
blr0732_ISGA	5044580	5044783	+	Bradyrhizobium
blr0757_ISGA	5163975	5164187	+	Bradyrhizobium
blr0819_ISGA	5526240	5526437	+	Bradyrhizobium
blr0850_ISGA	5705104	5705262	+	Bradyrhizobium
bll0894_ISGA	6000280	6000495	-	Bradyrhizobium
bll0928_ISGA	6203413	6203580	-	Bradyrhizobium
bll0960_ISGA	6503324	6503458	-	Bradyrhizobium
bll0972_ISGA	6676399	6676557	-	Bradyrhizobium
bll0988_ISGA	6745549	6745734	-	Bradyrhizobium
bll0998_ISGA	6803140	6803364	-	Bradyrhizobium
blr1194_ISGA	8282303	8282485	+	Bradyrhizobium
blr0073_ISGA	529253	529462	+	Bradyrhizobium japonicum
blr0251_ISGA	1855414	1855635	+	Bradyrhizobium japonicum
blr0293_ISGA	2023934	2024101	+	Bradyrhizobium japonicum
bll0347_ISGA	2212099	2212233	-	Bradyrhizobium japonicum
blr0353_ISGA	2237495	2237677	+	Bradyrhizobium japonicum
bll0359_ISGA	2274306	2274509	-	Bradyrhizobium japonicum
bll0431_ISGA	2695853	2696071	-	Bradyrhizobium japonicum
blr0566_ISGA	4078876	4079058	+	Bradyrhizobium japonicum
blr0826_ISGA	5550364	5550534	+	Bradyrhizobium japonicum
blr1302_ISGA	8867734	8867919	+	Bradyrhizobium japonicum
bll1323_ISGA	9030540	9030761	-	Bradyrhizobium japonicum
