# Supplementary material for: Small Open Reading Frames, Non-Coding RNAs and Repetitive Elements in Bradyrhizobium japonicum USDA 110
Source: PLoS One. 2016 Oct 27;11(10):e0165429. doi: 10.1371/journal.pone.0165429 (PMC5082802; doi:10.1371/journal.pone.0165429)
Supplement: S4 Table — (XLSX) [file pone.0165429.s021.xlsx]

## Sheet: Лист1
S4 Table. TBLASTX analysis of the distribution of putative orthologs of 39 B. japonicum USDA 110 sORFs with proteomic evidence among bacteria.
In addition to the texonomic distribution, data about the expression of the sORFs at RNA and protein level are summarized . Detected peptides are uppercase in the row "proteomic evidence". Proteomic evidence, TSSs, promoters and flanking genes are as in ref. [15]. -, not detected or not predicted; n.a., not applicable (predicted promoters were mapped only upstream of TSSs; see ref. [15]). RpoD, R…
Locus Tag	Start	End	Strand	TBLASTX Taxonomy			Length (aa)	Peptides detected in	Proteomic evidence	TSS (genomic position)	Predicted promoter	Flanking genes
bll0181_ISGA	1463210	1463416	-	Alphaproteobacteria_Rare			68	Nodules	mktffgmilgalllaggvyvydsmqtssvangevattnrTIVNWDVAKADWDALRDRahkdwvrissk	1463432	-	blr1349_sh, bll1350
blr0218_ISGA	1763145	1763327	+	Alphaproteobacteria_Rare			60	Free	mfaatrELPASGYALEVDGRLKAEFATRdgaraggeelkkrfpmlqirIYDAQTQAREDI	-	n.a.	blr1604_sh, bll0219_ISGA
bll0391_ISGA	2431930	2432157	-	Alphaproteobacteria_Rare			75	Free and Nodules	MKKPTAHVDEIAPRiiqradvapadgftlvvdghfkTRYDSETAAReagaellgrFPMLQILVYDAATGMRsplq	-	n.a.	blr0390_ISGA, bll2244
blr0429_ISGA	2677987	2678196	+	Alphaproteobacteria_Rare			69	Free	mtkgsnfwviggefgsmnfhkLVEGSAQVQGPFKtrkeaedawrtvseenrhkagvrFSIVEEPSRvsa	2677914	-	blr2455_sh, blr2456_sh
blr0440_ISGA	2769549	2769740	+	Alphaproteobacteria_Rare			63	Free and Nodules	mppfvafagvlgglavvrwayktavrinqeleemrlarVAEAAHMGDIQTLKrDPVTGAYRPG	2769519	RpoD, LL	blr2534 (sohB), blr2535 (glyQ)
blr0508_ISGA	3311734	3311967	+	Alphaproteobacteria_Rare			77	Free	mrkllvaltllsaslstaafaqqgrgtdseqkactrdvqkFCRPVIDQGDFTILACLKenrtkISQACDQVLKnhnq	3311560/3311624/3311668/3311708	LL / RpoN / RpoN / -	blr0707_ISGA, blr3001_sh (hpnC)
blr0532_ISGA	3511463	3511675	+	Alphaproteobacteria_Rare			70	Free and Nodules	mstyvvrFMKDVLGEYGRqievcqgtleidaadedearerakarfckdqalcdwslhadrIHVRPADFPS	3511434	-	blr3174, bll3176_sh (pat)
blr0595_ISGA	4280525	4280746	+	Alphaproteobacteria_Rare			73	Nodules	matqivmdqtgdtrhefdpgnaealaraeqrfrELTGAGFTAAFRTGPGEVTRikSFDPTAQETLFYPRlvgg	4280490	RpoD	blr3859, blr3860_sh
blr0606_ISGA	4332929	4333168	+	Alphaproteobacteria_Rare			79	Free	mdelngkLIACQILITGLIARVANEQRDPLRfltdfrdeikavvkGVNIAGMDNTDRvravaqkTVDELFSLMKPPSSD	-	n.a.	bll3903_sh (mdtA), blr3904 (fiu)
blr1302_ISGA	8867734	8867919	+	Alphaproteobacteria_Rare			61	Free and Nodules	mpkaakagtksstrrdgrKAMLIYMKPDLIAEAKeaaakSDLKAWQFIEKaveralksrks	8867708	LL	bll8086, blr8087
blr0027_ISGA	103191	103406	+	Bradyrhizobium			71	Free	mrslllvasallafgatmtfeatdanavvcargvyrAGCAGPNAAVVVRkpvpvvrctrvlvdgvyvkrcv	-	n.a.	blr0105, blr0028_ISGA
blr0073_ISGA	529253	529462	+	Bradyrhizobium			69	Nodules	mankpeyvdliseatrqhrrratplrIVAKPEVEETSKlsrwppamfkqwklenlmrwkasswklkdwl	529068	RpoN	blr0488 (leuC), bll0489
bll0359_ISGA	2274306	2274509	-	Bradyrhizobium			67	Free and Nodules	mslsiglivdgyvklnnrSALENLLAHRrellqqlncvtgidpkPAIAQVSQDITVIERalaaltqe	2274537	RpoD, RpoN	blr2103_sh, bll0360_ISGA
bll0386_ISGA	2415768	2415935	-	Bradyrhizobium			55	Free and Nodules	mgfikftkGTSLSDKDRKalqklltdekkkLQSALKDVNASLSMLGGSKkakkkk	2415975 / 2416043	RpoD, LL / RpoD, LL	bll2236, bll2237
blr0453_ISGA	2838830	2839036	+	Bradyrhizobium			68	Free	meedpdtyrilrlraeilelgsairqlqrEGLDDAAAQLLIARkrarldhlvkTNSAGGPNIADIRrs	-	n.a.	bll2595_sh, bsl2596
bll0527_ISGA	3485698	3485835	-	Bradyrhizobium			45	Free	mskTASVALAPSSTLFARfmaavdrflmasaeisnhngdlprfgl	3485877	RpoD, RpoN	blr0526_ISGA, blr3152 (dnaK2)
bll0662_ISGA	4654837	4655067	-	Bradyrhizobium			76	Free and Nodules	mpyyyfdlvvgeefkNQGGIILEDIEVASDRAHQLANELSQVKPELQQKgcavrVTDRDHNELYRTPLDPVPAWQR	4655143	RpoD, LL	blr4217_sh, bll4218_sh
bll0692_ISGA	4866034	4866219	-	Bradyrhizobium			61	Free and Nodules	maktkvtfravriadgdwkILADYPDHEQREITGFTSKADADDWINGDRKiawlrsqgyak	-	n.a.	bll0691_ISGA, blr4404_sh (hupA)
bll0720_ISGA	5010939	5011133	-	Bradyrhizobium			64	Free and Nodules	mtpfrYEAQAQRhcphdkVVWLDFRkgvyyargqkrYGQGFDGSFVCLGEARdsfyrrsllglr	-	n.a.	blr0719_ISGA, blr4523 (pipA)
blr0721_ISGA	5012655	5012870	+	Bradyrhizobium			71	Free	mnrelrefrrlervcleqaalstmdlarhgllkvaddcrIAAEAIEAQSPRGALAGAVQALKLAFSTTQRh	5012595	-	bll4524_sh, bll0722_ISGA
blr0732_ISGA	5044580	5044783	+	Bradyrhizobium			67	Free and Nodules	mrKPDLGFDYHRyhrLLTEADDEDKRLALIELLIEEKardrlaaqrasdrAAMTAHTIATVLRngrg	5044550	RpoD, LL	blr4550 (glk), blr0733_ISGA
blr0757_ISGA	5163975	5164187	+	Bradyrhizobium			70	Free and Nodules	mtkenclivyvagrqldllrgeasriakDSKLDWWIDHADVGTRFCFEDAKaketfaltcdnfgvpcrdg	5163948 / 5163968	RpoD / -	bsl4662, bll4664_sh
blr0819_ISGA	5526240	5526437	+	Bradyrhizobium			65	Free	matekAETDRIPVTLALSTITYLEKlvrqgthgtsvpgvartlieegirLAIKDGLLSIRdngrt	5526199 / 5526240	RpoD / RpoD, RpoN	blr4981, blr4982_sh
blr0850_ISGA	5705104	5705262	+	Bradyrhizobium			52	Nodules	mrrfamkALFTALTFRkgereridwdrrilifstvvtivlialyvwgkansr	5705089	-	blr5149_sh (mocA), blr5150
bll0894_ISGA	6000280	6000495	-	Bradyrhizobium			71	Free	mSYTIGFQSKnqkAVLATEAATANQAVAIIAALRqsadeikfirspqegemgiemllllakeeaeempqra	6000516	LL	bll5457_sh, bll5458
bll0928_ISGA	6203413	6203580	-	Bradyrhizobium			55	Free and Nodules	mgaivaavvlavavvlgpigqygkppkpakVDPAPAAMAPAAPAPRgpvikevpn	6203629	-	bll5639 (dpm1), bll5640_sh
bll0960_ISGA	6503324	6503458	-	Bradyrhizobium			44	Free and Nodules	mhdlsdrelmdigltrGEIDYFTSARaldklrdramdpwrrggm	-	n.a.	bll5914 (coxL), blr0961_ISGA
bll0988_ISGA	6745549	6745734	-	Bradyrhizobium			61	Free	mkNLNFAAELHLKLGAPASGTVESLRllraflklaprqrfeviklvedlateevlpehpls	6745897 / 6745908	RpoD, RpoN, LL / -	bll6129 (phasin), bll6131
bll0998_ISGA	6803140	6803364	-	Bradyrhizobium			74	Free	mheqinrdedctfvahevmkmrtvmsglvqerAALGDTDPIVVASLFIPRrrptpprvhaekrrlvpprevara	-	n.a.	bll0997_ISGA, bll6183_sh
blr0251_ISGA	1855414	1855635	+	Bradyrhizobium japonicum			73	Free and Nodules	mfeakdyrvcchhfvtptdrAVYPAQEPLLTYSEALRqvqteqakgymvawvidrTGAGATNEIGGSNASVRr	9030805;1855369	LL; RpoD, RpoN, LL	bsl1696 (ych), blr0253_ISGA
blr0293_ISGA	2023934	2024101	+	Bradyrhizobium japonicum			55	Nodules	marmlaairrGLALSDLDRCCAIWWLYRLHFGFTGDVMLGLAAVRiaqersrcgi	2023738	-	bll0292_ISGA, bll1872_ln
bll0347_ISGA	2212099	2212233	-	Bradyrhizobium japonicum			44	Nodules	mIKHFGADRPSLQPQRrwnwellvallinavlwagiylvitaff	2212432	RpoN	bsr2051, blr2052
blr0353_ISGA	2237495	2237677	+	Bradyrhizobium japonicum			60	Free and Nodules	mkIVCDDAGGEHRACQAAFKVDAASLSAAAQQAETDFCRqrrvrdwtifadvlelrtppa	2237345 / 2237447	-	bll0352_ISGA, blr0354_ISGA
bll0431_ISGA	2695853	2696071	-	Bradyrhizobium japonicum			72	Free and Nodules	MTDDQVNRvvqhlceqlhlalrLKDSEAHPPNAKDIGFDPASVRTVLLTGLRSAGVTINHEAAAAGEEPPWS	-	RpoN, LL / -	blr2470, bll2471
blr0826_ISGA	5550364	5550534	+	Bradyrhizobium japonicum			56	Free and Nodules	mdkspggwvaegriwetkdgkqlatsmkfrangntrQAATDAAIEAARdacpdedg	-	n.a.	blr5005_sh, bll5007
bll0972_ISGA	6676399	6676557	-	Bradyrhizobium japonicum			52	Free and Nodules	mptdallmtivvvaifvtfaaalawrtdkparAGSTPIPSAEAPDRKPPLTR	6676577	RpoD, LL	bll6060, bll6061 (fixK)
blr1194_ISGA	8282303	8282485	+	Bradyrhizobium japonicum			60	Nodules	msfrsndtaideivascngdlrgavralllinehleaelarAYAAAADRglaerggsalh	-	n.a.	bll7545_sh, bsl7546_sh
bll1323_ISGA	9030540	9030761	-	Bradyrhizobium japonicum			73	Free and Nodules	mfeakdyrvcchhfvtptdrAVYPAQEPLLTYSEALRqvqteqakgymvawvidrTGAGATNEIGGSNASVRr	9030805;1855369	LL; RpoD, RpoN, LL	bll1322_ISGA, bsr8241 (ych)
blr0566_ISGA	4078876	4079058	+	Other			60	Nodules	mtvarLLNEAESKdqffkELAELSERmiaahgkefsmgalvlaarfivenrafersaatq	-	n.a.	blr3688, bsl3689
