# Supplementary material for: Small Open Reading Frames, Non-Coding RNAs and Repetitive Elements in Bradyrhizobium japonicum USDA 110
Source: PLoS One. 2016 Oct 27;11(10):e0165429. doi: 10.1371/journal.pone.0165429 (PMC5082802; doi:10.1371/journal.pone.0165429)
Supplement: S8 Table — (XLSX) [file pone.0165429.s025.xlsx]

## Sheet: BLASTN_bll1319_ISGA
S8 Table. List of organisms with bll1319_ISGA homologs found using BLASTN.
Organism
Actinoplanes missouriensis 431
Actinoplanes sp. SE50/110
Amycolatopsis mediterranei RB
Amycolatopsis mediterranei S699
Amycolatopsis mediterranei U32
Amycolatopsis orientalis HCCB10007
Arthrobacter aurescens TC
Arthrobacter aurescens TC1 plasmid TC2
Arthrobacter sp. FB24
Arthrobacter sp. Rue61a
Candidatus Rhodoluna lacicola strain MWHTa8
Kribbella flavida DSM 17836
Mycobacterium chubuense NBB4
Mycobacterium gilvum PYRGCK
Mycobacterium gilvum Spyr1
Mycobacterium rhodesiae NBB3
Mycobacterium smegmatis JS623
Mycobacterium smegmatis str. MC2 155
Mycobacterium vanbaalenii PYR1
Nakamurella multipartita DSM 44233
Nocardia brasiliensis ATCC 700358
Nocardia cyriacigeorgica GUH2
Nocardia farcinica IFM 10152
Nocardia nova SH22a
Nocardioides sp. JS614
Pseudonocardia dioxanivorans CB1190
Rhodococcus jostii RHA1
Rhodococcus opacus B4
Rhodococcus opacus PD630
Saccharopolyspora erythraea NRRL2338
Bradyrhizobium japonicum SEMIA 5079
Bradyrhizobium japonicum USDA 110
Bradyrhizobium japonicum USDA 6
Mesorhizobium opportunistum WSM2075
Octadecabacter arcticus 238
Paracoccus denitrificans PD1222
Pelagibacterium halotolerans B2
Rhizobium etli bv. mimosae str. IE4771 plasmid pRetIE4771d
Rhizobium leguminosarum bv. trifolii CB782 plasmid
Rhodopseudomonas palustris BisB18
Sinorhizobium fredii HH103
Sinorhizobium fredii HH103 plasmid pSfHH103e
Sinorhizobium fredii NGR234
Sinorhizobium fredii NGR234 plasmid pNGR234b
Sphingobium japonicum UT26S
Starkeya novella DSM 506
Achromobacter xylosoxidans A8
Cupriavidus metallidurans CH34 megaplasmid
Ralstonia solanacearum CMR15
Ralstonia solanacearum Po82
Ralstonia solanacearum str. PSI07
Ralstonia syzygii R24
Halomonas elongata DSM 2581
Pseudomonas aeruginosa B13633
Pseudomonas aeruginosa c7447m
Pseudomonas aeruginosa DK2
Pseudomonas aeruginosa LES400
Pseudomonas aeruginosa LES431
Pseudomonas aeruginosa LESB58
Pseudomonas aeruginosa LESB65
Pseudomonas aeruginosa LESlike1
Pseudomonas aeruginosa LESlike4
Pseudomonas aeruginosa LESlike5
Pseudomonas aeruginosa LESlike7
Pseudomonas aeruginosa M18
Pseudomonas aeruginosa MTB1
Pseudomonas aeruginosa NCGM2.S1
Pseudomonas aeruginosa PA1
Pseudomonas aeruginosa PA1R
Pseudomonas aeruginosa PA38182
Pseudomonas aeruginosa PA7
Pseudomonas aeruginosa PA96
Pseudomonas aeruginosa PAO1
Pseudomonas aeruginosa PAO1H2O genome
Pseudomonas aeruginosa PAO1VE13
Pseudomonas aeruginosa PAO1VE2
Pseudomonas aeruginosa PAO581
Pseudomonas aeruginosa RP73
Pseudomonas aeruginosa SCV20265
Pseudomonas aeruginosa strain PACS171b clone fa1380
Pseudomonas aeruginosa UCBPPPA14
Pseudomonas aeruginosa VRFPA04
Pseudomonas aeruginosa YL84
Pseudomonas denitrificans ATCC 13867
Pseudomonas entomophila str. L48
Pseudomonas protegens CHA0
Pseudomonas protegens Pf5
Pseudomonas putida W619
Pseudomonas resinovorans NBRC 106553
Pseudomonas sp. VLB120
Pseudomonas stutzeri ATCC 17588 = LMG 11199
Pseudomonas stutzeri CCUG 29243
Pseudomonas stutzeri DSM 4166
Pseudomonas stutzeri RCH2
Pseudomonas stutzeri strain 19SMN4

## Sheet: TBLASTX_bll1319
Table S8. List of organisms with bll1319_ISGA homologs found using TBLASTX
Actinoplanes missouriensis 431	Actinobacteria
Actinoplanes sp. SE50/110	Actinobacteria
Amycolatopsis mediterranei RB	Actinobacteria
Amycolatopsis mediterranei S699	Actinobacteria
Amycolatopsis mediterranei U32	Actinobacteria
Amycolatopsis orientalis HCCB10007	Actinobacteria
Amycolicicoccus subflavus DQS3-9A1	Actinobacteria
Arthrobacter aurescens TC1	Actinobacteria
Arthrobacter chlorophenolicus A6	Actinobacteria
Arthrobacter phenanthrenivorans Sphe3	Actinobacteria
Arthrobacter sp. FB24	Actinobacteria
Arthrobacter sp. Rue61a	Actinobacteria
Beutenbergia cavernae DSM 12333	Actinobacteria
Blastococcus saxobsidens DD2	Actinobacteria
Brachybacterium faecium DSM 4810 strain 6-10	Actinobacteria
Candidatus Rhodoluna lacicola strain MWH-Ta8	Actinobacteria
Catenulispora acidiphila DSM 44928	Actinobacteria
Cellulomonas fimi ATCC 484	Actinobacteria
Cellulomonas flavigena DSM 20109	Actinobacteria
Clavibacter michiganensis subsp. michiganensis NCPPB 382	Actinobacteria
Clavibacter michiganensis subsp. nebraskensis NCPPB 2581	Actinobacteria
Clavibacter michiganensis subsp. sepedonicus	Actinobacteria
Corynebacterium jeikeium K411	Actinobacteria
Corynebacterium kroppenstedtii DSM 44385	Actinobacteria
Gordonia polyisoprenivorans VH2	Actinobacteria
Gordonia sp. KTR9	Actinobacteria
Isoptericola variabilis 225	Actinobacteria
Kineococcus radiotolerans SRS30216	Actinobacteria
Kribbella flavida DSM 17836	Actinobacteria
Leifsonia xyli subsp. cynodontis DSM 46306	Actinobacteria
Leifsonia xyli subsp. xyli str. CTCB07	Actinobacteria
Microbacterium testaceum StLB037	Actinobacteria
Microlunatus phosphovorus NM-1	Actinobacteria
Mycobacterium abscessus subsp. bolletii 50594	Actinobacteria
Mycobacterium chubuense NBB4	Actinobacteria
Mycobacterium gilvum PYR-GCK	Actinobacteria
Mycobacterium gilvum Spyr1	Actinobacteria
Mycobacterium massiliense str. GO 06	Actinobacteria
Mycobacterium neoaurum VKM Ac-1815D	Actinobacteria
Mycobacterium rhodesiae NBB3	Actinobacteria
Mycobacterium smegmatis JS623	Actinobacteria
Mycobacterium smegmatis str. MC2 155	Actinobacteria
Mycobacterium sp. JLS	Actinobacteria
Mycobacterium sp. KMS	Actinobacteria
Mycobacterium sp. MCS	Actinobacteria
Mycobacterium vanbaalenii PYR-1	Actinobacteria
Nakamurella multipartita DSM 44233	Actinobacteria
Nocardia brasiliensis ATCC 700358	Actinobacteria
Nocardia cyriacigeorgica GUH-2	Actinobacteria
Nocardia farcinica IFM 10152	Actinobacteria
Nocardia nova SH22a	Actinobacteria
Nocardioides sp. JS614	Actinobacteria
Nocardiopsis alba ATCC BAA-2165	Actinobacteria
Nocardiopsis dassonvillei subsp. dassonvillei DSM 43111	Actinobacteria
Pseudonocardia dioxanivorans CB1190	Actinobacteria
Renibacterium salmoninarum ATCC 33209	Actinobacteria
Rhodococcus equi 103S	Actinobacteria
Rhodococcus erythropolis CCM2595	Actinobacteria
Rhodococcus erythropolis PR4	Actinobacteria
Rhodococcus jostii RHA1	Actinobacteria
Rhodococcus opacus B4	Actinobacteria
Rhodococcus opacus B4 plasmid pROB01	Actinobacteria
Rhodococcus opacus PD630	Actinobacteria
Rhodococcus opacus PD630 plasmid 1	Actinobacteria
Rhodococcus pyridinivorans SB3094	Actinobacteria
Saccharomonospora viridis DSM 43017	Actinobacteria
Saccharopolyspora erythraea NRRL2338	Actinobacteria
Sanguibacter keddieii DSM 10542	Actinobacteria
Stackebrandtia nassauensis DSM 44728	Actinobacteria
Streptomyces ambofaciens ATCC 23877	Actinobacteria
Streptomyces bingchenggensis BCW-1	Actinobacteria
Streptomyces coelicolor A3(2)	Actinobacteria
Streptomyces iranensis assembly Siranensis	Actinobacteria
Streptomyces rapamycinicus NRRL 5491	Actinobacteria
Streptomyces scabiei 87.22	Actinobacteria
Streptomyces violaceusniger Tu 4113	Actinobacteria
Thermobifida fusca YX	Actinobacteria
Tsukamurella paurometabola DSM 20162	Actinobacteria
Verrucosispora maris AB-18-032	Actinobacteria
Xylanimonas cellulosilytica DSM 15894	Actinobacteria
Asticcacaulis excentricus CB 48	Alphaproteobacteria
Bradyrhizobium japonicum SEMIA 5079	Alphaproteobacteria
Bradyrhizobium japonicum USDA 110	Alphaproteobacteria
Bradyrhizobium japonicum USDA 6	Alphaproteobacteria
Chelativorans sp. BNC1 plasmid 2	Alphaproteobacteria
Hirschia baltica ATCC 49814	Alphaproteobacteria
Mesorhizobium australicum WSM2073	Alphaproteobacteria
Mesorhizobium ciceri biovar biserrulae WSM1271	Alphaproteobacteria
Mesorhizobium huakuii 7653R	Alphaproteobacteria
Mesorhizobium loti MAFF303099	Alphaproteobacteria
Octadecabacter antarcticus 307	Alphaproteobacteria
Octadecabacter arcticus 238	Alphaproteobacteria
Paracoccus denitrificans PD1222	Alphaproteobacteria
Pelagibacterium halotolerans B2	Alphaproteobacteria
Phaeobacter gallaeciensis DSM 26640 plasmid pGal_E78	Alphaproteobacteria
Phaeobacter inhibens DSM 17395	Alphaproteobacteria
Polymorphum gilvum SL003B-26A1	Alphaproteobacteria
Rhizobium etli bv. mimosae str. IE4771 plasmid pRetIE4771d	Alphaproteobacteria
Rhizobium etli bv. mimosae str. Mim1 plasmid pRetMIM1f	Alphaproteobacteria
Rhizobium etli CFN 42 plasmid p42f	Alphaproteobacteria
Rhizobium leguminosarum bv. trifolii CB782 plasmid	Alphaproteobacteria
Rhizobium leguminosarum bv. trifolii WSM1325 plasmid pR132501	Alphaproteobacteria
Rhizobium leguminosarum bv. trifolii WSM1689 plasmid	Alphaproteobacteria
Rhizobium leguminosarum bv. viciae plasmid pRL12, strain 3841	Alphaproteobacteria
Rhizobium sp. IRBG74 plasmid IRBL74_p	Alphaproteobacteria
Rhodopseudomonas palustris BisB18	Alphaproteobacteria
Roseibacterium elongatum DSM 19469	Alphaproteobacteria
Sinorhizobium fredii HH103 plasmid pSfHH103e	Alphaproteobacteria
Sinorhizobium fredii NGR234 plasmid pNGR234b	Alphaproteobacteria
Sinorhizobium fredii USDA 257	Alphaproteobacteria
Sinorhizobium medicae WSM419 plasmid pSMED02	Alphaproteobacteria
Sinorhizobium meliloti 1021 plasmid pSymA	Alphaproteobacteria
Sinorhizobium meliloti 2011 plasmid pSymA	Alphaproteobacteria
Sinorhizobium meliloti AK83	Alphaproteobacteria
Sinorhizobium meliloti BL225C plasmid pSINMEB01	Alphaproteobacteria
Sinorhizobium meliloti GR4 plasmid pRmeGR4c	Alphaproteobacteria
Sinorhizobium meliloti Rm41 plasmid pSYMA	Alphaproteobacteria
Sinorhizobium meliloti SM11 plasmid pSmeSM11c	Alphaproteobacteria
Sphingobium chlorophenolicum L-1	Alphaproteobacteria
Sphingobium japonicum UT26S	Alphaproteobacteria
Starkeya novella DSM 506	Alphaproteobacteria
Achromobacter xylosoxidans A8	Betaproteobacteria
Azoarcus anaerobius	Betaproteobacteria
Burkholderia gladioli BSR3	Betaproteobacteria
Burkholderia phenoliruptrix BR3459a	Betaproteobacteria
Burkholderia phytofirmans PsJN	Betaproteobacteria
Burkholderia pseudomallei 1026b	Betaproteobacteria
Burkholderia pseudomallei MSHR146	Betaproteobacteria
Burkholderia pseudomallei MSHR511	Betaproteobacteria
Burkholderia pseudomallei NAU20B-16	Betaproteobacteria
Burkholderia pseudomallei NCTC 13178	Betaproteobacteria
Burkholderia sp. 383	Betaproteobacteria
Burkholderia sp. CCGE1001	Betaproteobacteria
Burkholderia sp. CCGE1003	Betaproteobacteria
Candidatus Accumulibacter phosphatis clade IIA str. UW-1	Betaproteobacteria
Chromobacterium violaceum ATCC 12472	Betaproteobacteria
Pandoraea pnomenusa 3kgm	Betaproteobacteria
Pandoraea pnomenusa strain RB38	Betaproteobacteria
Pandoraea sp. RB-44	Betaproteobacteria
Pseudogulbenkiania sp. NH8B	Betaproteobacteria
Ralstonia pickettii 12D	Betaproteobacteria
Ralstonia pickettii 12J	Betaproteobacteria
Ralstonia solanacearum CFBP2957	Betaproteobacteria
Ralstonia solanacearum CMR15	Betaproteobacteria
Ralstonia solanacearum FQY_4	Betaproteobacteria
Ralstonia solanacearum GMI1000	Betaproteobacteria
Ralstonia solanacearum Po82	Betaproteobacteria
Ralstonia solanacearum str. PSI07	Betaproteobacteria
Ralstonia solanacearum strain IPO1609	Betaproteobacteria
Ralstonia syzygii R24	Betaproteobacteria
Snodgrassella alvi wkB2	Betaproteobacteria
Taylorella asinigenitalis 14/45	Betaproteobacteria
Taylorella asinigenitalis MCE3	Betaproteobacteria
Taylorella equigenitalis 14/56	Betaproteobacteria
Taylorella equigenitalis ATCC 35865	Betaproteobacteria
Taylorella equigenitalis MCE9	Betaproteobacteria
Acinetobacter baumannii 1656-2	Gammaproteobacteria
Acinetobacter baumannii AB0057	Gammaproteobacteria
Acinetobacter baumannii AB307-0294	Gammaproteobacteria
Acinetobacter baumannii AC12	Gammaproteobacteria
Acinetobacter baumannii AC30	Gammaproteobacteria
Acinetobacter baumannii ACICU	Gammaproteobacteria
Acinetobacter baumannii BJAB07104	Gammaproteobacteria
Acinetobacter baumannii BJAB0868	Gammaproteobacteria
Acinetobacter baumannii MDR-TJ	Gammaproteobacteria
Acinetobacter baumannii MDR-ZJ06	Gammaproteobacteria
Acinetobacter baumannii NCGM 237	Gammaproteobacteria
Acinetobacter baumannii PKAB07	Gammaproteobacteria
Acinetobacter baumannii str. AYE	Gammaproteobacteria
Acinetobacter baumannii strain AC29	Gammaproteobacteria
Acinetobacter baumannii TCDC-AB0715	Gammaproteobacteria
Acinetobacter baumannii TYTH-1	Gammaproteobacteria
Acinetobacter baumannii ZW85-1	Gammaproteobacteria
Acinetobacter calcoaceticus PHEA-2	Gammaproteobacteria
Acinetobacter sp. ADP1	Gammaproteobacteria
Alcanivorax dieselolei B5	Gammaproteobacteria
Azotobacter vinelandii CA	Gammaproteobacteria
Azotobacter vinelandii CA6	Gammaproteobacteria
Azotobacter vinelandii DJ	Gammaproteobacteria
Chromohalobacter salexigens DSM 3043	Gammaproteobacteria
Dyella jiangningensis strain SBZ 3-12	Gammaproteobacteria
Gallibacterium anatis UMN179	Gammaproteobacteria
Geobacter lovleyi SZ	Gammaproteobacteria
Halomonas campaniensis strain LS21	Gammaproteobacteria
Halomonas elongata DSM 2581	Gammaproteobacteria
Oceanimonas sp. GK1	Gammaproteobacteria
Pasteurella multocida 36950	Gammaproteobacteria
Pasteurella multocida subsp. multocida str. 3480	Gammaproteobacteria
Pasteurella multocida subsp. multocida str. HB03	Gammaproteobacteria
Pasteurella multocida subsp. multocida str. HN06	Gammaproteobacteria
Pasteurella multocida subsp. multocida str. Pm70	Gammaproteobacteria
Photorhabdus asymbiotica ATCC43949	Gammaproteobacteria
Photorhabdus asymbiotica subsp. asymbiotica ATCC 43949	Gammaproteobacteria
Providencia stuartii MRSN 2154	Gammaproteobacteria
Pseudomonas aeruginosa B136-33	Gammaproteobacteria
Pseudomonas aeruginosa c7447m	Gammaproteobacteria
Pseudomonas aeruginosa DK2	Gammaproteobacteria
Pseudomonas aeruginosa LES400 sequence	Gammaproteobacteria
Pseudomonas aeruginosa LES431	Gammaproteobacteria
Pseudomonas aeruginosa LESB58	Gammaproteobacteria
Pseudomonas aeruginosa LESB65 sequence	Gammaproteobacteria
Pseudomonas aeruginosa LESlike1 sequence	Gammaproteobacteria
Pseudomonas aeruginosa LESlike4 sequence	Gammaproteobacteria
Pseudomonas aeruginosa LESlike5 sequence	Gammaproteobacteria
Pseudomonas aeruginosa LESlike7 sequence	Gammaproteobacteria
Pseudomonas aeruginosa M18	Gammaproteobacteria
Pseudomonas aeruginosa MTB-1	Gammaproteobacteria
Pseudomonas aeruginosa NCGM2.S1	Gammaproteobacteria
Pseudomonas aeruginosa PA1	Gammaproteobacteria
Pseudomonas aeruginosa PA1R	Gammaproteobacteria
Pseudomonas aeruginosa PA38182	Gammaproteobacteria
Pseudomonas aeruginosa PA7	Gammaproteobacteria
Pseudomonas aeruginosa PA96	Gammaproteobacteria
Pseudomonas aeruginosa PAO1	Gammaproteobacteria
Pseudomonas aeruginosa PAO1H2O	Gammaproteobacteria
Pseudomonas aeruginosa PAO1-VE13	Gammaproteobacteria
Pseudomonas aeruginosa PAO1-VE2	Gammaproteobacteria
Pseudomonas aeruginosa PAO581	Gammaproteobacteria
Pseudomonas aeruginosa RP73	Gammaproteobacteria
Pseudomonas aeruginosa SCV20265	Gammaproteobacteria
Pseudomonas aeruginosa strain PACS171b clone fa1380	Gammaproteobacteria
Pseudomonas aeruginosa UCBPP-PA14	Gammaproteobacteria
Pseudomonas aeruginosa VRFPA04	Gammaproteobacteria
Pseudomonas aeruginosa YL84	Gammaproteobacteria
Pseudomonas denitrificans ATCC 13867	Gammaproteobacteria
Pseudomonas fluorescens Pf29Arp	Gammaproteobacteria
Pseudomonas fulva 12-X	Gammaproteobacteria
Pseudomonas mendocina NK-01	Gammaproteobacteria
Pseudomonas mendocina ymp	Gammaproteobacteria
Pseudomonas pseudoalcaligenes CECT 5344	Gammaproteobacteria
Pseudomonas sp. UW4	Gammaproteobacteria
Pseudomonas stutzeri CCUG 29243	Gammaproteobacteria
Serratia liquefaciens ATCC 27592	Gammaproteobacteria
Serratia proteamaculans 568	Gammaproteobacteria
Vibrio nigripulchritudo str. SFn1	Gammaproteobacteria
Xenorhabdus poinarii str. G6	Gammaproteobacteria
Caenorhabditis remanei	Metazoa
Pantholops hodgsonii	Metazoa
Cyanidioschyzon merolae strain 10D	Rhodophyta
Physcomitrella patens subsp. patens SSADH (ALDH5A) mRNA, complete cds	Viridipalntae
Physcomitrella patens subsp. patens SSADH (ALDH5B) mRNA, complete cds	Viridipalntae
