# Supplementary material for: Small Open Reading Frames, Non-Coding RNAs and Repetitive Elements in Bradyrhizobium japonicum USDA 110
Source: PLoS One. 2016 Oct 27;11(10):e0165429. doi: 10.1371/journal.pone.0165429 (PMC5082802; doi:10.1371/journal.pone.0165429)
Supplement: S9 Table — (XLSX) [file pone.0165429.s026.xlsx]

## Sheet: TBLASTX
S9 Table. Conservation of 47 sORFs with putative homologs outside Alphaproteobacteria, which were found by TBLASTX.
Locus Tag	Start	End	Direction	In other	In Alphaproteobacteria
blr0021_ISGA	59222	59380	+	less 20	less 20
blr0122_ISGA	947149	947304	+	less 20	less 20
blr0215_ISGA	1735513	1735650	+	less 20	less 20
blr0254_ISGA	1860294	1860455	+	less 20	less 20
bll0311_ISGA	2069333	2069470	-	less 20	less 20
blr0327_ISGA	2126116	2126286	+	less 20	less 20
bll0339_ISGA	2172689	2172829	-	less 20	less 20
bll0345_ISGA	2201849	2201983	-	less 20	less 20
bll0358_ISGA	2271858	2271980	-	less 20	less 20
bll0375_ISGA	2339463	2339666	-	less 20	less 20
bll0469_ISGA	2908323	2908484	-	less 20	less 20
blr0566_ISGA	4078876	4079058	+	less 20	less 20
bll0667_ISGA	4673501	4673674	-	less 20	less 20
bll0680_ISGA	4812547	4812732	-	less 20	less 20
bll0712_ISGA	4962465	4962641	-	less 20	less 20
bll0821_ISGA	5532359	5532529	-	less 20	less 20
bll0842_ISGA	5650304	5650519	-	less 20	less 20
bll0857_ISGA	5739906	5740061	-	less 20	less 20
blr1018_ISGA	6992559	6992705	+	less 20	less 20
blr1024_ISGA	7089601	7089729	+	less 20	less 20
bll1068_ISGA	7425061	7425198	-	less 20	less 20
bll1136_ISGA	7936903	7937082	-	less 20	less 20
blr1230_ISGA	8430457	8430612	+	less 20	less 20
bll1311_ISGA	8981384	8981608	-	less 20	less 20
blr1317_ISGA	9009205	9009342	+	less 20	less 20
bll1345_ISGA	9101239	9101433	-	less 20	less 20
blr0281_ISGA	1987490	1987654	+	less 20	more 20
bll0310_ISGA	2063683	2063877	-	less 20	more 20
bll0496_ISGA	3137796	3137933	-	less 20	more 20
blr1096_ISGA	7685202	7685408	+	less 20	more 20
bll1152_ISGA	8058418	8058561	-	less 20	more 20
bll1248_ISGA	8461932	8462153	-	less 20	more 20
bll1318_ISGA	9010016	9010171	-	less 20	more 20
blr0250_ISGA	1844230	1844427	+	more 20	less 20
blr0277_ISGA	1978534	1978719	+	more 20	less 20
bll0361_ISGA	2291131	2291250	-	more 20	less 20
bll0864_ISGA	5769852	5770055	-	more 20	less 20
bll1316_ISGA	9008211	9008369	-	more 20	less 20
blr0214_ISGA	1735104	1735268	+	more 20	more 20
bll0220_ISGA	1764081	1764209	-	more 20	more 20
blr0226_ISGA	1783729	1783950	+	more 20	more 20
blr0249_ISGA	1840239	1840424	+	more 20	more 20
blr0255_ISGA	1863107	1863280	+	more 20	more 20
blr0276_ISGA	1976196	1976333	+	more 20	more 20
blr0329_ISGA	2131232	2131387	+	more 20	more 20
bll0973_ISGA	6685679	6685849	-	more 20	more 20
bll1319_ISGA	9011824	9012036	-	more 20	more 20
