# Supplementary material for: Small Open Reading Frames, Non-Coding RNAs and Repetitive Elements in Bradyrhizobium japonicum USDA 110
Source: PLoS One. 2016 Oct 27;11(10):e0165429. doi: 10.1371/journal.pone.0165429 (PMC5082802; doi:10.1371/journal.pone.0165429)
Supplement: S10 Table — (XLSX) [file pone.0165429.s027.xlsx]

## Sheet: Tabelle1
S10 Table. Conservation of 21 sORFs that had many homologs in and/or outside Alphaproteobacteria as found by TBLASTX.
Locus Tag	Start	End	Direction	In other	In Alphaproteo	Frame		EggNOG				Genbank	Note
					bacteria		best orthologous group	e-value	score	annotation	overlap	annotation
blr0281_ISGA	1987490	1987654	+	less 20	more 20	Other	ENOG410806P	6.19e-12	48.5	transposase	-	-	Wrong frame/homology to a gene found in transposable elements
bll0310_ISGA	2063683	2063877	-	less 20	more 20	Other	ENOG4108M4Z	6.37e-17	64.5	transposase	-	-	Wrong frame/homology to a gene found in transposable elements
bll0496_ISGA	3137796	3137933	-	less 20	more 20	Same	ENOG4107EJV	1.85e-16	63.0	transposase (IS4,)	-	-	Homology to a gene found in transposable elements
blr1096_ISGA	7685202	7685408	+	less 20	more 20	Other	ENOG4116R8U	2.36e-23	85.3	Part of the ABC transporter complex MacAB involved in macrolide export	bll6981	ABC transporter ATP-binding protein	Wrong frame
bll1152_ISGA	8058418	8058561	-	less 20	more 20	Other	ENOG4105D5Q	5.92e-11	44.4	Arginine ornithine antiporter	blr7323	ArcD1 arginine/ornithine antiporter	Wrong frame
bll1248_ISGA	8461932	8462153	-	less 20	more 20	Other	ENOG41081MP	1.41e-22	83.8	Adenylate Guanylate cyclase	blr7716	Adenylate cyclase	Wrong frame
bll1318_ISGA	9010016	9010171	-	less 20	more 20	Same	ENOG4108M4Z	2.47e-14	56.1	transposase	bsl8210	Transposase (or an inactivated derivative)	Homology to a gene found in transposable elements
blr0250_ISGA	1844230	1844427	+	more 20	less 20	Same	ENOG4108URP	2.01e-17	66.3	Dtdp-4-dehydrorhamnose 3,5-epimerase	-	-
blr0277_ISGA	1978534	1978719	+	more 20	less 20	Same	ENOG410756W	2.46e-11	46.6	Inherit from COG: transposase	bsl1828	Unknown protein	Homology to a gene found in transposable elements
bll0361_ISGA	2291131	2291250	-	more 20	less 20	Other	ENOG4105PVJ	2.16e-18	69.4	Phage derived protein Gp49-like (DUF891)	blr2113	Plasmid stabilisation system protein	Wrong frame
bll0864_ISGA	5769852	5770055	-	more 20	less 20	Other	ENOG4105GN4	1.52e-20	76.5	DNA ligase	ligC	ATP-dependent DNA ligase	Wrong frame
bll1316_ISGA	9008211	9008369	-	more 20	less 20	Same	ENOG410GCXV/	2.86e-19	72.1	RNA-directed DNA polymerase (reverse transcriptase)	bll8205	Reverse transcriptase	Homology to a gene found in transposable elements
							ENOG410HE9F
blr0214_ISGA	1735104	1735268	+	more 20	more 20	Same	ENOG4107I1T	6.74e-22	81.0	Pfam:Transposase_25	bll1576	Transposase IS66 family	Homology to a gene found in transposable elements
bll0220_ISGA	1764081	1764209	-	more 20	more 20	Other	ENOG4106KAJ	1.05e-16	63.7	conjugation trbi family protein	blr1606	Domain of unknown function (DUF1738); pfam08401	Wrong frame/Homology to a gene found in transposable elements
blr0226_ISGA	1783729	1783950	+	more 20	more 20	Same	ENOG4108IAA	2.27e-22	82.4	Catalyzes the condensation of pantoate with beta-alanine in an ATP-dependent reaction via a pantoyl-adenylate intermediate (By similarity)	blr1627	Nucleotidyl transferase superfamily	Gene fragment
blr0249_ISGA	1840239	1840424	+	more 20	more 20	Same	ENOG4106KAJ	2.35e-27	98.8	conjugation trbi family protein	-	-	Homology to a gene found in transposable elements
blr0255_ISGA	1863107	1863280	+	more 20	more 20	Other	ENOG4105VU5	3.01e-27	98.1	Resolvase domain-containing protein	bll1703	Recombinase	Wrong frame/homology to a gene found in transposable elements
blr0276_ISGA	1976196	1976333	+	more 20	more 20	Same	ENOG4105DMH	2.19e-15	59.5	transposase	blr1825	Hypothetical protein	Homology to a gene found in transposable elements
blr0329_ISGA	2131232	2131387	+	more 20	more 20	Same	ENOG41068H8	4.24e-17	65.3	transposase	-	-	Homology to a gene found in transposable elements
bll0973_ISGA	6685679	6685849	-	more 20	more 20	Other	ENOG4101T3W	7.35e-15	57.7	alcohol dehydrogenase	blr6070	Alcohol dehydrogenase	Wrong frame
bll1319_ISGA	9011824	9012036	-	more 20	more 20	Same	ENOG4101T8J	9.71e-26	93.5	succinate-semialdehyde dehydrogenase	bsr8213	Unknown protein
